# Supplementary material for: Non-Targeted Metabolite Profiling Reveals Host Metabolomic Reprogramming during the Interaction of Black Pepper with Phytophthora capsici
Source: Int J Mol Sci. 2021 Oct 22;22(21):11433. doi: 10.3390/ijms222111433 (PMC8583951; doi:10.3390/ijms222111433)
Supplement: Supplementary file 1 [file ijms-22-11433-s001.zip]

Archive with 1 entries (1 files):
- ijms-1376018-supplementary.pdf
